# Supplementary material for: Cost-effectiveness of implementing performance-based financing for improving maternal and child health in Ethiopia
Source: PLoS One. 2024 Jul 15;19(7):e0305698. doi: 10.1371/journal.pone.0305698 (PMC11249211; doi:10.1371/journal.pone.0305698)
Supplement: S1 Table — (XLSX) [file pone.0305698.s003.xlsx]

## Sheet: Health Statistics data
		Table: Health Statistics Data
	S.N	Indicators	PBF (%)			non-PBF (%)
			2019	2020	2021	2019	2020	2021
	1	Contraceptive use	35	40	47	30	39	55
	2	Post-abortion case management	4	3	16	12	12	22
	3	Tetanus toxoid vaccination	15	17	19	11	12	12
	4	Syphilis detection and treatment during pregnancy	0.1	0.1	0.1	0.1	3.6	0.1
	5	Iron supplementation in pregnancy	97	100	100	100	100	100
	6	Clean birth environment and clean cord care	31	36	48	45	40	60
	7	Antibiotics for maternal sepsis	3	26	78	35.5764	42	100
	8	Assisted vaginal delivery	31	36	48	45	40	60
	9	Neonatal resuscitation	7	6	23	0	6	23
	10	Cesarean delivery	19.8891	19.8891	19.8891	0	0	0
	11	Blood transfusion	5.98689	3.30376	3.30376	0	0	0
	12	Vitamin A supplementation	100	100	100	95	100	100
	13	Zinc supplementation	16	19	25	16	21	20
	14	Households protected from malaria using insecticide-treated bed nets/indoor residual spraying	70.5	75	80	70.5	82.75	95
	15	Vaccinations for bacillus calmette–guérin (BCG), Polio, diphtheria, pertussis, and tetanus (DPT), pneumococcal, rotavirus, and measles	69	69	100	69	69	100
	16	Kangaroo mother care	0.1	0	0.2	0.1	0	0.2
	17	Case management of neonatal sepsis/pneumonia	23	44	100	10	13	18
	18	Diarrhea treatment	20	18	22	16	21	20
	19	Pneumonia treatment	16	19	25	10	13	18
	20	Treatment for acute and moderate malnutrition	24	19	19	19	19	21
	21	Prevention of Mother-to-Child Transmission of HIV/AIDS	34.9046	34.9046	34.9046	22.1724	21.1855	20.3712
	22	Ante-Retroviral Treatment for children	41.4153	41.4153	41.4153	2.7	1.4	2.6
